# Supplementary material for: LDLR H3K27ac in PBMCs: An Early Warning Biomarker for Hypercholesterolemia Susceptibility in Male Newborns Treated with Prenatal Dexamethasone
Source: Toxics. 2025 Jul 31;13(8):651. doi: 10.3390/toxics13080651 (PMC12390111; doi:10.3390/toxics13080651)
Supplement: Supplementary file 1 [file toxics-13-00651-s001.zip]

Archive with 1 entries (1 files):
- toxics-3727662-supplementary.pdf
